# Supplementary material for: MicroRNA-30b Is Both Necessary and Sufficient for Interleukin-21 Receptor-Mediated Angiogenesis in Experimental Peripheral Arterial Disease
Source: Int J Mol Sci. 2021 Dec 27;23(1):271. doi: 10.3390/ijms23010271 (PMC8745227; doi:10.3390/ijms23010271)
Supplement: Supplementary file 1 [file ijms-23-00271-s001.zip]

Archive with 1 entries (1 files):
- ijms-1481206-Supplementary.pdf
